# Supplementary material for: Green Synthesis of CuO Nanoparticles from Macroalgae Ulva lactuca and Gracilaria verrucosa
Source: Nanomaterials (Basel). 2024 Jul 6;14(13):1157. doi: 10.3390/nano14131157 (PMC11243669; doi:10.3390/nano14131157)
Supplement: Supplementary file 1 [file nanomaterials-14-01157-s001.zip]

Archive with 1 entries (1 files):
- nanomaterials-3077680-supplementary.pdf
